# Supplementary material for: Grapevine Subtilase Family: Update on New Sequences and Nomenclature Proposal
Source: Front Plant Sci. 2017 May 8;8:716. doi: 10.3389/fpls.2017.00716 (PMC5420576; doi:10.3389/fpls.2017.00716)
Supplement: Supplementary Data 2 — General features of grapevine subtilases. Column A-Grapevine SBT groups based on phylogenetical analysis; column B- Vvi nomenclature; Bioinformatic predictions based on NCBI identifiers: columns C-Gene locus accessions, D-Nucleotide accessions, E-protein accessions, F-sequence description; column G-CRIBI gene identifiers. Columns H to X- predictions of, chromosomal location, number of intron and exons, enzyme code, protein length, molecular weight, isoelectric point, domain, Gene Ontology terms and subcellular location, for the VviSBT proteins described at NCBI (November 2016). [file DataSheet2.xlsx]

## Sheet: VvSBT global information table
Proposed Vitis SBT group	Vvi nomenclature	NCBI database (November, 2016)				CRIBI database (V2 annotation)a	Chromosomeb	Start (bp)b	End (bp)b	number of exonsb	number of intronsb	Enzyme Codesb	Length (aa)b	Mol Wt. (Da)b	pIb	Domainsb				Subcellular Location Predictionb	Blast2Go analysisb
		gene	mRNA	protein	Sequence Description	gene										PA	S8 peptidase	I9 Inhibitor	others		Cellular Component	Molecular Function	Biological Process
Group I	VviSBT1.2	LOC100265217	XM_010654121.2	XP_010652423.1	subtilisin-like protease SBT1.2	VIT_207s0005g04410	7	7494255	7496752	1	0	EC:3.4.21, EC:1.3.1.74	766	82826.6	9.11	1	1	1	0	secreted	cell wall; external side of plasma membrane	serine-type endopeptidase activity; 2-alkenal reductase [NAD(P)] activity	proteolysis; stomatal complex morphogenesis; regulation of cell proliferation; oxidation-reduction process
	VviSBT1.3	LOC100253196	XM_002270922.3	XP_002270958.1	subtilisin-like protease SBT1.3	VIT_216s0022g02200	16	14692522	14695360	1	0	EC:3.4.21	774	83058.4	8.67	1	1	1	0	secreted	cell wall; integral component of membrane	serine-type endopeptidase activity	proteolysis
	VviSBT1.4a	LOC100251577	XM_010656120.2	XP_010654422.1	subtilisin-like protease SBT1.4	VIT_209s0002g01030	9	765206	767837	1	0	EC:3.4.21	788	84188.6	7.34	1	1	1	0	chloroplast	apoplast; vacuolar membrane; plant-type cell wall	serine-type endopeptidase activity	proteolysis; secondary shoot formation
	VviSBT1.4b	LOC100251409	XM_002272733.3	XP_002272769.1	subtilisin-like protease SBT1.4	VIT_209s0002g01040	9	769295	771986	1	0	EC:3.4.21	771	81931.6	6.03	1	1	1	0	secreted	apoplast; vacuolar membrane; plant-type cell wall	serine-type endopeptidase activity	proteolysis; secondary shoot formation
	VviSBT1.5b	LOC100245280	XM_003632328.3	XP_003632376.2	subtilisin-like protease SBT1.5	VIT_207s0005g00830	7	3452931	3455512	1	0	EC:3.4.21	813	86555	8.55	1	1	1	0	chloroplast	cell wall	serine-type endopeptidase activity
	VviSBT1.7a	LOC100257444	XM_002283243.4	XP_002283279.2	subtilisin-like protease SBT1.7	VIT_218s0001g09360	18	7850317	7853095	1	0	EC:3.4.21	765	80876.4	5.85	1	1	1	0	secreted	cell wall	serine-type endopeptidase activity	proteolysis
	VviSBT1.7b	LOC100242388	XM_002284065.4	XP_002284101.1	subtilisin-like protease SBT1.7	VIT_207s0129g00490	7	15729053	15731985	1	0	EC:3.4.21	767	81135.6	5.79	1	1	1	0	secreted	cell wall	serine-type endopeptidase activity	proteolysis
	VviSBT1.8	LOC100264662	XM_002278256.3	XP_002278292.1	subtilisin-like protease SBT1.8	VIT_211s0016g00960	11	814149	817207	2	1	EC:3.4.21	761	81102.1	9.12	1	1	1	0	secreted	plasmodesma; Golgi apparatus; plant-type cell wall	serine-type endopeptidase activity	proteolysis
	VviSBT1.9b	LOC100254813	XM_002267704.3	XP_002267740.1	subtilisin-like protease SBT1.9	VIT_209s0054g01010	9	21880748	21883420	1	0	EC:3.4.21	762	81755.7	5.99	0	1	1	0	secreted	cell wall	serine-type endopeptidase activity	proteolysis
	VviSBT1.9a	LOC100266245	XM_002277863.4	XP_002277899.1	subtilisin-like protease SBT1.9	VIT_207s0031g00500	7	16714661	16717241	1	0	EC:3.4.21	769	82646	5.42	0	1	1	0	secreted	cell wall	serine-type endopeptidase activity
	VviSBT1.13	LOC100267603	XM_002282297.3	XP_002282333.3	subtilisin-like protease SBT1.7	VIT_203s0063g00220	3	3833048	3835345	1	0	EC:3.4.21	765	83019	5.62	1	1	1	0	secreted		serine-type endopeptidase activity	proteolysis
	VviSBT1.5a	LOC100852502	XM_003632727.3	XP_003632775.1	subtilisin-like protease SBT1.5	VIT_209s0002g00450	9	343473	346353	1	0	EC:3.4.21	787	83440.1	8.74	1	1	1	0	secreted	cell wall	serine-type endopeptidase activity	proteolysis
	VviSBT1.6	LOC100854771	XM_010648663.2	XP_010646965.1	subtilisin-like protease SBT1.6	VIT_203s0038g02230	3	1535558	1538195	1	0	EC:3.4.21	774	81725.2	8.76	1	1	1	0	secreted	cell wall; membrane	serine-type endopeptidase activity	proteolysis
	VviSBT1.9c	LOC109121565	XM_019216230.1	XP_019071775.1	subtilisin-like protease SBT1.9	VIT_218s0001g10350	18	8674463	8677403	1	0	EC:3.4.21	762	81678	5.61	0	1	1	0	secreted		serine-type endopeptidase activity	proteolysis
	VviSBT1.10	LOC100243797	XM_002284833.4	XP_002284869.3	subtilisin-like protease SBT1.9	VIT_218s0001g10330	18	8646067	8648419	1	0	EC:3.4.21	778	83683.2	6.99	0	1	1	0	mitochondrial		serine-type endopeptidase activity	proteolysis
	VviSBT1.11	LOC100248944	XM_002284828.4	XP_002284864.1	subtilisin-like protease SBT1.9	VIT_218s0001g10330	18	8659538	8662391	1	0	EC:3.4.21	763	82187.6	6.99	0	1	1	0	secreted		serine-type endopeptidase activity	proteolysis
	VviSBT1.12	LOC100259061	XM_019216299.1	XP_019071844.1	subtilisin-like protease SBT1.9	VIT_218s0001g10340	18	8669616	8672190	1	0	EC:3.4.21	770	82948	6.16	0	1	1	0	secreted		serine-type endopeptidase activity	proteolysis
	VviSBT1.14	LOC100260681	XM_019218899.1	XP_019074444.1	subtilisin-like protease SBT1.7	VIT_203s0063g00250	3	3848424	3850966	1	0	EC:3.4.21	769	82913	5.31	0	1	1	0	secreted	cell wall	serine-type endopeptidase activity	proteolysis
	VviSBT1.15	LOC100265894	XM_010649439.2	XP_010647741.2	subtilisin-like protease SBT1.7	VIT_203s0063g00260	3	3851991	3854296	1	0	EC:3.4.21	743	80306	5.17	0	1	1	0	secreted		serine-type endopeptidase activity	proteolysis
	VviSBT1.16	LOC100255612	XM_002282268.4	XP_002282304.4	subtilisin-like protease SBT1.7	VIT_203s0063g00240	3	3842806	3845209	1	0	EC:3.4.21	761	82583	5.67	1	1	1	0	secreted	cell wall	serine-type endopeptidase activity	proteolysis
	VviSBT1.17	LOC100248833	XM_002282820.3	XP_002282856.3	subtilisin-like protease SBT1.5	VIT_218s0001g10320	18	8641104	8643314	1	0	EC:3.4.21	736	79542	5.85	1	1	1	0	secreted	cell wall	serine-type endopeptidase activity	proteolysis
	VviSBT1.18 Isoform X1	LOC100265949	XM_010663311.2	XP_010661613.1	subtilisin-like protease SBT1.1	VIT_215s0048g01180	15	15308873	15312111	2	1	EC:3.4.21	767	80936.1	5.77	1	1	1	0	secreted	cell wall; integral component of membrane	serine-type endopeptidase activity	proteolysis
	VviSBT1.18 Isoform X2		XM_019225505.1	XP_019081050.1	subtilisin-like protease SBT1.1		15	15308873	15312111	2	1	EC:3.4.21	767	80936	5.77	1	1	1	0	secreted	cell wall; integral component of membrane	serine-type endopeptidase activity	proteolysis
	VviSBT1.19 Isoform X2	LOC104881871	XM_010663309.2	XP_010661611.1	subtilisin-like protease SBT1.1	VIT_215s0048g01200	15	15327076	15330435	2	1	EC:3.4.21	768	81159.9	5.54	1	1	1	0	secreted	cell wall; integral component of membrane; extracellular matrix	serine-type endopeptidase activity	proteolysis
	VviSBT1.19 Isoform X1		XM_010663310.2	XP_010661612.1	subtilisin-like protease SBT1.1		15	15327076	15330435	2	1	EC:3.4.21	768	81159.9	5.54	1	1	1	0	secreted	cell wall; integral component of membrane; extracellular matrix	serine-type endopeptidase activity	proteolysis
	VviSBT1.20 Isoform X2	LOC100260739	XM_002272755.3	XP_002272791.1	subtilisin-like protease SBT1.1	VIT_215s0048g01170	15	15299948	15303234	2	1	EC:3.4.21	767	81406.5	8.42	1	1	1	0	secreted	cell wall; integral component of membrane	serine-type endopeptidase activity	proteolysis
	VviSBT1.20 Isoform X1		XM_019225501.1	XP_019081046.1	subtilisin-like protease SBT1.1		15	15299948	15303234	2	1	EC:3.4.21	767	81406.5	8.42	1	1	1	0	secreted	cell wall; integral component of membrane	serine-type endopeptidase activity	proteolysis
	VviSBT1.21	LOC100255668	XM_002272788.4	XP_002272824.2	subtilisin-like protease SBT1.1	VIT_215s0048g01170	15	15291887	15294917	2	1	EC:3.4.21	778	83526.4	5.59	1	1	1	0	secreted	cell wall; integral component of membrane	serine-type endopeptidase activity	proteolysis
	VviSBT1.22	LOC100262514	XM_002272929.3	XP_002272965.1	subtilisin-like protease SBT1.1	VIT_215s0048g01130	15	15249331	15252388	2	1	EC:3.4.21	767	81184	8.14	1	1	1	0	secreted	cell wall; integral component of membrane; extracellular matrix	serine-type endopeptidase activity	proteolysis
	VviSBT1.23	LOC100257393	XM_010663314.2	XP_010661616.1	subtilisin-like protease SBT1.1	VIT_215s0048g01120	15	15240664	15243637	2	1	EC:3.4.21	768	81559.6	9.19	1	1	1	0	secreted	cell wall; integral component of membrane	serine-type endopeptidase activity	proteolysis
	VviSBT1.24	LOC100258212	XM_002275374.3	XP_002275410.2	subtilisin-like protease SBT1.2	VIT_202s0025g04810	2	4341047	4343454	1	0	EC:3.4.21	755	80451.3	7.59	1	1	1	0	secreted	cell wall	serine-type endopeptidase activity; oxidoreductase activity	proteolysis
	VviSBT1.25	LOC104882086	XM_010664017.1	XP_010662319.1	subtilisin-like protease SBT1.7	VIT_216s0013g01450	16	8177641	8178663	2	1	EC:3.4.21	312	33778.9	5.36	0	1	1	0	cytoplasmic	cell wall	serine-type endopeptidase activity	proteolysis
	VviSBT1.26	LOC100263349	XM_019226213.1	XP_019081758.1	subtilisin-like protease SBT1.2	VIT_202s0025g04820	2	4354053	4356266	1	0	EC:3.4.21	737	77931	7.92	1	1	1	0	secreted	cell wall; membrane	serine-type endopeptidase activity; oxidoreductase activity	proteolysis
	VviSBT1.27	LOC100253079	XM_002275393.3	XP_002275429.1	subtilisin-like protease SBT1.7	VIT_202s0025g04800	2	4336885	4339305	1	0	EC:3.4.21	740	78194.6	7.33	1	1	1	0	secreted	cell wall; membrane	serine-type endopeptidase activity	proteolysis
	VviSBT1.28	LOC100242816	XM_019217396.1	XP_019072941.1	subtilisin-like protease SBT1.7	VIT_202s0025g04770	2	4332281	4335340	1	0	EC:3.4.21	772	81664	4.87	1	1	1	0	secreted	cell wall; integral component of membrane	serine-type endopeptidase activity	proteolysis
	VviSBT1.29	LOC109121849	XM_019217401.1	XP_019072946.1	subtilisin-like protease SBT1.2	VIT_202s0025g04770	2	4329180	4331957	1	0	EC:3.4.21	763	80567	5.64	1	1	1	0	secreted	cell wall; integral component of membrane	serine-type endopeptidase activity	proteolysis
	VviSBT6.1	LOC100264570	XM_002280906.3	XP_002280942.1	subtilisin-like protease SBT6.1	VIT_211s0016g03870	11	3153490	3162173	10	9	EC:3.4.21	1046	116934	5.83	0	1	0	0	secreted	cell wall; integral component of membrane; Golgi apparatus	serine-type endopeptidase activity	proteolysis; hyperosmotic salinity response
Group II	Vvi SBT2.7 isoform X3	LOC100245233	XM_002269750.3/XM_010658465.2/XM_010658466.2c	XP_002269786.1/XP_010656767.1/XP_010656768.1c	subtilisin-like protease SBT2.5 isoform X3	VIT_211s0103g00550	11	16593817	16604676	14	13	EC:3.4.21	817	87158.4	7.12	0	1	1	fn3_5	secreted	cell wall; membrane	serine-type endopeptidase activity	proteolysis
	Vvi SBT2.7 isoform X2		XM_010658463.2	XP_010656765.1	subtilisin-like protease SBT2.5 isoform X2		11	16593817	16604676	14	13	EC:3.4.21	834	89187.8	8.02	0	1	1	fn3_5	mitochondrial	cell wall; membrane	serine-type endopeptidase activity	proteolysis
	Vvi SBT2.7 isoform X1		XM_019223084.1/XM_010658462.2c	XP_019078629.1/XP_010656764.1c	subtilisin-like protease SBT2.5 isoform X1		11	16593817	16604676	14	13		841	90103	7.37	0	1	1	fn3_5	secreted	cell wall; membrane	serine-type endopeptidase activity	proteolysis
	VviSBT2.4	LOC100243546	XM_002267185.4	XP_002267221.2	subtilisin-like protease SBT2.4	VIT_210s0116g00140	10 (random)	71169	76286	10	9	EC:3.4.21	822	87203.5	5.70	0	1	1	0	secreted	cell wall	serine-type endopeptidase activity	proteolysis; cuticle development
	VviSBT1.29	LOC104878187	XM_010648072.2	XP_010646374.1	subtilisin-like protease SBT2.6	VIT_200s0204g00120	Un	158850	160066	2	1	EC:3.4.21, EC:1.3.1.74	251	26597.2	8.79	0	1	0	0	secreted	cell wall; integral component of membrane	serine-type endopeptidase activity; 2-alkenal reductase [NAD(P)] activity	proteolysis; oxidation-reduction process
	VviSBT2.8	LOC100242573	XM_010657555.2	XP_010655857.1	subtilisin-like protease SBT2.2	VIT_210s0092g00170	10	11406806	11423460	10	9	EC:3.4.21	842	90115.3	7.35	0	1	1	0	secreted	cell wall	serine-type endopeptidase activity	proteolysis
Group III	VviSBT3.12 isoform X1	LOC100258241	XM_019216831.1/XM_019216832.1C	XP_019072376.1/XP_019072377.1c	subtilisin-like protease SBT3.5 isoform X1	VIT_202s0025g02850	2	2458478	2464008	10	9	EC:3.4.21	784	83487	6.47	1	1	1	0	mitochondrial	cell wall	serine-type endopeptidase activity	proteolysis
	VviSBT3.12 isoform X2		XM_019216833.1	XP_019072378.1	subtilisin-like protease SBT3.8 isoform X2		2	2458478	2464008	10	9	EC:3.4.21	720	75965	6.32	1	1	1	0	secreted	cell wall	serine-type endopeptidase activity	proteolysis
	VviSBT3.12 isoform X3		XM_019216834.1	XP_019072379.1	subtilisin-like protease SBT3.3 isoform X3		2	2458478	2464008	10	9	EC:3.4.21	234	24921	5.80	0	1	0	0	secreted	cell wall	serine-type endopeptidase activity	proteolysis
	VviSBT3.21 Isoform X1	LOC100260528	XM_010649370.2	XP_010647672.1	subtilisin-like protease SBT3.6 isoform X2	VIT_203s0038g00470	3	440821	445153	11	10	EC:3.4.21	776	83267.3	8.08	0	1	1	0	secreted	cell wall	serine-type endopeptidase activity	proteolysis
	VviSBT3.21 Isoform X2		XM_019218336.1	XP_019073881.1	subtilisin-like protease SBT3.9 isoform X1		3	440821	445153	11	10	EC:3.4.21	800	86449	9.03	0	1	0	0	secreted	cell wall	serine-type endopeptidase activity	proteolysis
	VviSBT3.19 Isoform X1	LOC100853897	XM_003634104.3	XP_003634152.2	subtilisin-like protease SBT3.5 isoform X1	VIT_216s0098g00950	16	21257356	21276099	20	19		776	82325.3	6.74	0	1	1	0	secreted	membrane	serine-type endopeptidase activity
	VviSBT3.19 Isoform X2		XM_003634105.3	XP_003634153.1	subtilisin-like protease SBT3.5 isoform X3		16	21257356	21276099	20	19	EC:3.4.21	776	82714.7	6.31	0	1	1	0	secreted	integral component of membrane	serine-type endopeptidase activity	proteolysis
	VviSBT3.19 Isoform X3		XM_019226022.1	XP_019081567.1	subtilisin-like protease SBT3.5 isoform X2		16	21257356	21276099	20	19		776	82714	6.27	0	1	1	0	secreted	membrane	serine-type endopeptidase activity
	VviSBT3.19 Isoform X4		XM_019226023.1	XP_019081568.1	subtilisin-like protease SBT3.5 isoform X4		16	21257356	21276099	20	19		775	82627	6.27	0	1	1	0	secreted	membrane	serine-type endopeptidase activity
	VviSBT3.19 Isoform X5		XM_019226024.1	XP_019081569.1	subtilisin-like protease SBT3.5 isoform X5		16	21257356	21276099	20	19	EC:3.4.21	775	82628	6.31	0	1	1	0	secreted	integral component of membrane	serine-type endopeptidase activity	proteolysis
	VviSBT3.18	LOC100265607	XM_010653097.2	XP_010651399.1	subtilisin-like protease SBT3.18	VIT_206s0004g00210	6	344248	349215	10	9	EC:3.4.21	780	84723.4	8.30	0	1	1	0	secreted	cell wall	serine-type endopeptidase activity	proteolysis; double fertilization forming a zygote and endosperm
	VviSBT3.20	LOC100264034	XM_002273159.4	XP_002273195.2	subtilisin-like protease SBT3.5	VIT_216s0098g01160	16	21419828	21423364	10	9	EC:3.4.21	776	82196	6.17	0	1	1	0	secreted	integral component of membrane	serine-type endopeptidase activity	proteolysis
	VviSBT3.22	LOC100263381	XM_002278414.4	XP_002278450.2	subtilisin-like protease SBT3.9	VIT_202s0025g02880	2	2470266	2473612	10	9	EC:3.4.21	787	85208.5	8.74	0	1	1	0	mitochondrial	cell wall	nucleic acid binding; serine-type endopeptidase activity	proteolysis
	VviSBT3.21 Isoform X1	LOC100246533	XM_002263201.4	XP_002263237.2	subtilisin-like protease SBT3.5 isoform X1	VIT_204s0044g01970	4	23760532	23765265	12	11	EC:3.4.21	763	81961.9	8.52	1	1	1	0	secreted	cell wall	serine-type endopeptidase activity	proteolysis
	VviSBT3.21 Isoform X2		XM_010651017.2	XP_010649319.1	subtilisin-like protease SBT3.5 isoform X2		4	23760532	23765265	12	11	EC:3.4.21	738	79239.6	8.21	1	1	1	0	secreted	cell wall	serine-type endopeptidase activity	proteolysis
	VviSBT3.21 Isoform X3		XM_010651018.2	XP_010649320.1	subtilisin-like protease SBT3.5 isoform X3		4	23760532	23765265	12	11	EC:3.4.21	726	77749.8	8.22	1	1	1	0	secreted	cell wall	serine-type endopeptidase activity	proteolysis
	VviSBT3.23	LOC100251004	XM_010653607.2	XP_010651909.1	cucumisin	VIT_206s0080g00150	6	19891995	19896138	11	10	EC:3.4.21	756	81162.5	7.04	1	1	1	0	secreted	cell wall	serine-type endopeptidase activity	proteolysis
	VviSBT4.14a	LOC100254106	XM_010663308.2	XP_010661610.1	subtilisin-like protease SBT4.14	VIT_215s0048g01200	15	15334994	15338704	11	10	EC:3.4.21, EC:1.3.1.74	737	78785.4	9.13	0	1	1	0	secreted		serine-type endopeptidase activity; 2-alkenal reductase [NAD(P)] activity	proteolysis; oxidation-reduction process
	VviSBT4.14b	LOC100259224	XM_002272562.4	XP_002272598.1	subtilisin-like protease SBT4.14	VIT_215s0048g01210	15	15340661	15344272	11	10	EC:3.4.21, EC:1.3.1.74	736	79020.2	8.93	0	1	1	0	secreted	extracellular region	serine-type endopeptidase activity; 2-alkenal reductase [NAD(P)] activity	proteolysis; oxidation-reduction process
	VviSBT4.15	LOC100252726	XM_002277070.3	XP_002277106.1	subtilisin-like protease SBT4.15	VIT_208s0007g03650	8	17586282	17591129	11	10	EC:3.4.21, EC:1.3.1.74	744	80099.1	9.57	0	1	1	0	secreted	cell wall	serine-type endopeptidase activity; 2-alkenal reductase [NAD(P)] activity	proteolysis; oxidation-reduction process
	VviSBT5.1	LOC100257482	XM_002269717.3	XP_002269753.1	CO(2)-response secreted protease	VIT_218s0001g14870	18	12908720	12912884	9	8	EC:3.4.21	768	81886	6.10	1	1	1	0	secreted	cell wall	serine-type endopeptidase activity	proteolysis
	VviSBT5.2	LOC100243842	XM_002273667.3	XP_002273703.1	CO(2)-response secreted protease	VIT_213s0047g00200	13	15625420	15637953	11	10	EC:3.4.21, EC:1.3.1.74	777	83350	8.66	0	1	1	0	secreted	extracellular region	serine-type endopeptidase activity; 2-alkenal reductase [NAD(P)] activity	proteolysis; oxidation-reduction process
Group IV	VviSBT4.16 Isoform X1	LOC109123728	XM_019224308.1	XP_019079853.1	cucumisin-like isoform X1	VIT_213s0019g02550	13	3776281	3800202	20	19	EC:3.4.21	762	82119	9.17	0	1	1	0	mitochondrial	cell wall	serine-type endopeptidase activity	proteolysis
	VviSBT4.16 Isoform X2		XM_019224309.1	XP_019079854.1	cucumisin-like isoform X2		13	3776281	3800202	20	19	EC:3.4.21	756	81341	9.18	0	1	1	0	mitochondrial	cell wall	serine-type endopeptidase activity	proteolysis
	VviSBT4.16 Isoform X3		XM_019224310.1	XP_019079855.1	cucumisin-like isoform X3		13	3776281	3800202	20	19	EC:3.4.21	755	81066	9.19	0	1	1	0	chloroplast	cell wall	serine-type endopeptidase activity	proteolysis
	VviSBT4.16 Isoform X4		XM_019224311.1	XP_019079856.1	cucumisin-like isoform X4		13	3776281	3800202	20	19	EC:3.4.21	755	81254	9.18	0	1	1	0	mitochondrial	cell wall	serine-type endopeptidase activity	proteolysis
	VviSBT4.16 Isoform X5		XM_019224312.1	XP_019079857.1	cucumisin-like isoform X5		13	3776281	3800202	20	19	EC:3.4.21	754	80979	9.19	0	1	1	0	chloroplast	cell wall	serine-type endopeptidase activity	proteolysis
	VviSBT4.17	LOC100263317	XM_010660206.2	XP_010658508.2	cucumisin	VIT_213s0019g02530	13	3768050	3771623	10	11	EC:3.4.21	762	82045	9.09	0	1	1	0	mitochondrial	cell wall	serine-type endopeptidase activity	proteolysis
	VviSBT4.18	LOC104881130	XM_010660205.2	XP_010658507.1	cucumisin-like	VIT_213s0019g02530	13	3746601	3750197	10	9	EC:3.4.21	762	81867.9	8.70	0	1	1	0	mitochondrial	cell wall	serine-type endopeptidase activity	proteolysis
	VviSBT4.19 Isoform X1	LOC100259879	XM_010660203.2	XP_010658505.1	cucumisin isoform X1	VIT_213s0019g02490	13	3740304	3743794	10	9	EC:3.4.21	746	79249	5.93	1	1	1	0	secreted	cell wall	serine-type endopeptidase activity	proteolysis
	VviSBT4.19 Isoform X2		XM_010660204.2	XP_010658506.1	cucumisin isoform X2		13	3740304	3743794	10	9	EC:3.4.21	745	79161.9	5.93	1	1	1	0	secreted	cell wall	serine-type endopeptidase activity	proteolysis
	VviSBT4.19 Isoform X3		XM_019224313.1	XP_019079858.1	cucumisin isoform X3		13	3740304	3743794	10	9	EC:3.4.21	705	74767	5.53	1	1	1		secreted	cell wall	serine-type endopeptidase activity	proteolysis
	VViSBT4.20	LOC100244497	XM_019224014.1	XP_019079559.1	LOW QUALITY PROTEIN: cucumisin	VIT_213s0019g02480	13	3719037	3722907	9	8	EC:3.4.21	720	75954	5.23	0	1	1	0	secreted	cell wall	serine-type endopeptidase activity	proteolysis
	VviSBT4.21	LOC109121473	XM_019224042.1	XP_019079587.1	cucumisin-like	VIT_213s0019g02620	13	3879701	3883469	9	8	EC:3.4.21	701	73782	4.90	0	1	1	0	secreted	cell wall	serine-type endopeptidase activity	proteolysis
	VviSBT4.22	LOC100244417	XM_019224041.1	XP_019079586.1	cucumisin-like	VIT_213s0019g02610	13	3853362	3865381	10	9	EC:3.4.21	762	80992	4.71	0	1	1	0	secreted	cell wall	serine-type endopeptidase activity	proteolysis
	VviSBT4.23	LOC100263269	XM_019224040.1	XP_019079585.1	cucumisin	VIT_213s0019g02590	13	3833374	3837200	9	8	EC:3.4.21	697	73130	4.97	0	1	1	0	secreted	cell wall	serine-type endopeptidase activity	proteolysis
	VviSBT4.24	LOC100256451	XM_010660202.2	XP_010658504.2	cucumisin	VIT_213s0019g02580	13	3818178	3821574	10	9	EC:3.4.21	737	77860	5.33	0	1	1	0	secreted	cell wall	serine-type endopeptidase activity	proteolysis
	VviSBt4.25	LOC109123645	XM_019224015.1	XP_019079560.1	cucumisin-like	VIT_213s0019g02590	13	3824829	3827997	9	8	EC:3.4.21	699	73855	7.06	0	1	1	0	secreted	cell wall	serine-type endopeptidase activity	proteolysis
	VviSBT4.26 Isoform X2	LOC100247847	XM_019223909.1/XM_019223908.1/XM_019223907.1C	XP_019079454.1/XP_019079453.1/XP_019079452.1C	cucumisin isoform X1	VIT_213s0019g02640	13	3899732	3904782	12	11	EC:3.4.21	731	78619	5.53	0	1	1	0	secreted	cell wall	serine-type endopeptidase activity	proteolysis
	VviSBT4.26 Isoform X1		XM_019223910.1	XP_019079455.1	cucumisin isoform X2		13	3899732	3904782	12	11	EC:3.4.21	639	68557	5.65	0	0	1	0	secreted	cell wall	serine-type endopeptidase activity	proteolysis
	VviSBT4.27	LOC100258131	XM_019224039.1	XP_019079584.1	cucumisin	VIT_213s0019g02560	13	3804798	3808263	9	8	EC:3.4.21	697	74236	6.94	0	1	1	0	secreted	cell wall	serine-type endopeptidase activity	proteolysis
	VviSBT4.28	LOC100853805	XM_010664260.2	XP_010662562.1	cucumisin	VIT_216s0100g00030	16	15307914	15311041	9	8	EC:3.4.21	750	81058.8	5.87	0	1	1	0	secreted	cell wall	serine-type endopeptidase activity	proteolysis
	VviSBT4.29	LOC100243906	XM_019225897.1	XP_019081442.1	cucumisin	VIT_216s0022g02450	16	15161734	15168300	10	9	EC:3.4.21	790	85523	6.08	0	1	1	0	secreted	cell wall	serine-type endopeptidase activity	proteolysis
	VviSBT4.30	LOC100247874	XM_019217371.1	XP_019072916.1	cucumisin	VIT_202s0025g04600	2	4146077	4150285	9	8	EC:3.4.21	796	85857	5.31	0	1	1	0	secreted	cell wall	serine-type endopeptidase activity	proteolysis
	VviSBT4.31	LOC100267263	XM_010664243.1	XP_010662545.1	cucumisin	VIT_216s0100g00060	16	15356606	15359969	10	9	EC:3.4.21	736	78669.1	5.46	0	1	1	0	secreted	cell wall	serine-type endopeptidase activity	proteolysis
	VviSBT4.32	LOC100248908	XM_002264460.1	XP_002264496.1	cucumisin	VIT_216s0022g02460	16	15196653	15200153	10	9	EC:3.4.21	773	82950.8	5.46	0	1	1	0	secreted	cell wall	serine-type endopeptidase activity	proteolysis
	VviSBT4.33	LOC104882168	XM_010664257.1	XP_010662559.1	subtilisin-like protease SBT4.6	VIT_216s0100g00080	16	15378970	15380088	4	3	EC:3.4.21	241	25727.4	4.69	0	1	0	0	secreted	cell wall	serine-type endopeptidase activity	proteolysis
	VviSBT4.34	LOC100266702	XM_019220485.1	XP_019076030.1	subtilisin-like protease SBT4.13	VIT_206s0009g01260	6	12931167	12934637	10	9		735	78420	5.86	0	1	1	0	secreted	cell wall	serine-type endopeptidase activity
	VviSBT4.35	LOC100241012	XM_019220444.1	XP_019075989.1	subtilisin-like protease SBT4.4	VIT_206s0009g01220	6	12884023	12887018	9	8	EC:3.4.21	727	74211	6.44	0	1	1	0	chloroplast	cell wall	serine-type endopeptidase activity
	VviSBT4.36	LOC100262117	XM_010653145.2	XP_010651447.1	subtilisin-like protease SBT4.4	VIT_206s0004g04830	6	5757473	5760375	8	7	EC:3.4.21	703	75074.1	7.89	0	1	1	0	chloroplast	cell wall	serine-type endopeptidase activity	proteolysis
	VviSBT4.37	LOC100243364	XM_002280312.4	XP_002280348.4	subtilisin-like protease SBT4.6	VIT_206s0004g05610	6	6420305	6423556	9	8	EC:3.4.21	713	76625	8.44	0	1	1	0	secreted	cell wall	serine-type endopeptidase activity	proteolysis
	VviSBT4.38	LOC100253594	XM_019220429.1	XP_019075974.1	subtilisin-like protease SBT4.4	VIT_206s0004g05620	6	6428515	6437933	9	8	EC:3.4.21	776	83497	8.12	0	1	1	Retrotran_gag_3 (PF14244.4)	chloroplast	cell wall	serine-type endopeptidase activity	proteolysis
	VviSBT4.39	LOC100260464	XM_010652670.2	XP_010650972.2	subtilisin-like protease SBT4.4	VIT_206s0004g05590	6	6398050	6406505	9	8	EC:3.4.21	707	75559	5.36	0	1	1	0	chloroplast	cell wall	serine-type endopeptidase activity	proteolysis
	VviSBT4.40	LOC100241625	XM_010652669.2	XP_010650971.1	subtilisin-like protease SBT4.6	VIT_206s0004g05630	6	6456548	6461042	9	8	EC:3.4.21	687	74023.7	9.44	1	1	1	0	chloroplast	cell wall; membrane	serine-type endopeptidase activity
Group V	VviSBT5.3a	LOC100252770	XM_002266692.3	XP_002266728.1	subtilisin-like protease SBT5.3	VIT_212s0057g01450	12	10151280	10162526	11	10	EC:3.4.21	769	82329.6	8.81	1	1	1	0	secreted	cell wall	serine-type endopeptidase activity	proteolysis
	VviSBT5.3b	LOC100251507	XM_010646354.2	XP_010644656.1	subtilisin-like protease SBT5.4	VIT_219s0015g01420	19	9747932	9752804	11	10	EC:3.4.21	768	82730	9.16	1	1	1	0	secreted	cell wall	serine-type endopeptidase activity	proteolysis
	VviSBT5.4a	LOC100256591	XM_002269420.4	XP_002269456.3	subtilisin-like protease SBT5.4, partial	VIT_200s1183g00010	Un	4	2513	7	6	EC:3.4.21	578	61253	6.45	1	1	0	0	mitochondrial	cell wall	serine-type endopeptidase activity	proteolysis; maintenance of meristem identity
	VviSBT5.4b	LOC100853051	XM_003635467.3	XP_003635515.1	subtilisin-like protease SBT5.4, partial	VIT_200s0878g00010	Un	8	1728	6	5	EC:3.4.21	347	38202	6.45	0	1	1	0	secreted	cell wall	serine-type endopeptidase activity	proteolysis; maintenance of meristem identity
	VviSBT5.5a	LOC100250276	XM_002269339.3	XP_002269375.1	subtilisin-like protease SBT5.6	VIT_210s0003g02170	10	3915040	3920083	9	8	EC:3.4.21	778	84034.3	9.41	1	1	1	0	secreted	cell wall	serine-type endopeptidase activity	proteolysis
	VviSBT5.5b	LOC100252070	XM_002269519.4	XP_002269555.2	subtilisin-like protease SBT5.6	VIT_210s0003g02220	10	3990146	3995450	9	8	EC:3.4.21	777	84254.5	9.42	1	1	1	0	secreted	cell wall	serine-type endopeptidase activity	proteolysis
	VviSBT5.7 Isoform X1	LOC100250428	XM_010648718.2	XP_010647020.1	subtilisin-like protease SBT5.3 isoform X1	VIT_200s0454g00030	Un	11538	15932	11	10	EC:3.4.21	771	83155.7	8.83	1	1	1	0	secreted	cell wall	serine-type endopeptidase activity	proteolysis
	VviSBT5.7 Isoform X2		XM_019218482.1	XP_019074027.1	subtilisin-like protease SBT5.3 isoform X2		Un	11538	15932	11	10	EC:3.4.21	761	81936	8.62	1	1	1	0	secreted	cell wall	serine-type endopeptidase activity	proteolysis
	VviSBT5.8	LOC100255614	XM_019218484.1	XP_019074029.1	subtilisin-like protease SBT5.3	VIT_200s0454g00010	Un	1255	5260	11	10	EC:3.4.21	750	81081	6.64	1	1	1	0	secreted	cell wall	serine-type endopeptidase activity	proteolysis
	VviSBT5.9	LOC100854364	XM_010649218.1	XP_010647520.1	subtilisin-like protease SBT5.3	VIT_200s1553g00010	Un	20	2688	7	6	EC:3.4.21	698	74904.4	9.07	1	1	1	0	mitochondrial	cell wall	serine-type endopeptidase activity
	VviSBT5.10	LOC100254828	XM_002269223.4	XP_002269259.4	subtilisin-like protease SBT5.4	VIT_200s0454g00030	Un	19516	24034	11	10	EC:3.4.21	767	82857	6.55	1	1	1	0	secreted	cell wall	serine-type endopeptidase activity	proteolysis
	VviSBT5.11	LOC100266876	XM_019218481.1	XP_019074026.1	subtilisin-like protease SBT5.4	VIT_200s0454g00040	Un	27506	31350	11	10	EC:3.4.21	700	76190	6.33	1	1	1	0	chloroplast	cell wall	serine-type endopeptidase activity	proteolysis
a CRIBI database identifieres were determined by blast search of nucleotide sequences described in NCBI. Criteria for sequence homology selection were: best hit; highest identity percentage; highest sequence coverage; Lowest E value
b based on the NCBI SBT protein sequence
c Despite more than one identifier are presented at the NCBI database, the sequence is the same. Thus the diferent identifier codes presented at each lane represent only one transcript/protein
